# Supplementary material for: Synergy in Immunostimulatory and Pro-Differentiation Effects of Vitamin D Analog and Fludarabine in Acute Myeloid Leukemias
Source: Cells. 2025 Nov 21;14(23):1841. doi: 10.3390/cells14231841 (PMC12691330; doi:10.3390/cells14231841)
Supplement: Supplementary file 1 [file cells-14-01841-s001.zip]

Archive with 1 entries (1 files):
- cells-3936877-supplementary.pdf
